# Supplementary material for: The Effect of Bio-Synthesized Silver Nanoparticles on Germination, Early Seedling Development, and Metabolome of Wheat (Triticum aestivum L.)
Source: Molecules. 2022 Apr 1;27(7):2303. doi: 10.3390/molecules27072303 (PMC9000288; doi:10.3390/molecules27072303)
Supplement: Supplementary file 1 [file molecules-27-02303-s001.zip]

Archive with 2 entries (2 files):
- Supplementary_Figures_S1-S3.pdf
- Supplementary_Tables_S1-S4.pdf
